# Supplementary material for: Safety and efficacy of PCSK9 inhibitors and effect on coronary plaque phenotype in statin-treated patients following acute coronary syndrome: a systematic review and meta-analysis
Source: Egypt Heart J. 2024 Oct 4;76:135. doi: 10.1186/s43044-024-00567-2 (PMC11452574; doi:10.1186/s43044-024-00567-2)
Supplement: Supplementary file 1 — Additional file 1 [file 43044_2024_567_MOESM1_ESM.xlsx]

## Sheet: Modified Jadad Score
First Author	Study	Was the study described as randomized?	Was the method of randomization appropriate?	Was the study described as blinding?	Was the method of blinding appropriate?	Was there a description of withdrawals and dropouts?	Was there a clear description of the inclusion/exclusion criteria?	Was the method used to assess adverse effects described?	Was the methods of statistical analysis described?	Modified Jadad Scale	Quality (<4 Low, => 4 High)
Raber et al	PACMAN-AMI	1	1	1	0	1	1	0	1	6	High
Nicholls et al	HUYGENS	1	1	1	0	1	1	0	1	6	High
Koskinas et al	EVOPACS	1	1	1	0	1	1	1	1	7	Hifgh
Ako et al	ODYSSEY J-IVUS	1	1	1	0	1	1	0	1	6	High
Bar et al	PACMAN-AMI	1	1	1	0	1	1	0	1	6	High
Li et al	-	0	0	0	0	1	1	0	1	3	Low
Okada et al	-	1	1	1	1	1	0	0	0	5	High
Landmesser et al		1	1	1	1	1	0	0	1	6	High
Leucker et al	EVACS	1	1	0	0	1	1	0	1	5	High
										0
										0

## Sheet: NOS
First Author	Representative of the exposed cohort	Selection of the nonexposed cohort	Ascertainment of exposure	Demonstration that outcome of interest was not present at start of study	Comparability of cohort on the basis of the design or analysis	Assessment of outcome	Was follow-up long enough for outcomes to occur	Adequacy of follow-up cohorts	New-Ottawa Scale
Zhao et al	0	1	1	1	1	1	1	1	7	Good
Zhang et al	0	0	1	1	1	1	1	1	6	Fair
Yano et al	0	1	1	1	1	1	1	1	7	Good

## Sheet: Study
First Author	Study	Year	Study Design	Inclusion Criteria	Exclusion Criteria	Intervention	Control	Follow up (Weeks)
Raber et al	PACMAN-AMI	2022	RCT, Double Blind, Multicenter	- Patient => 18 years old - Underwent Percutaneous Coronary Intervention (PCI) for STEMI or NSTEMI - Suitable for intracoronary imaging - LDL-C Level were required to be at least 125 mg/dL if patients had not been receiving a stable statin dose for at least 4 weeks or at least 70mg/dL if patients had been receiving a stable statin dose for at least 4 weeks	- Had Left Main or 3-Vessel Coronary Artery Disease - History of Coronary Artery Bypass Surgery - Severe Kidney Disfunction - Liver Disease - Statin intolerance	Alirocumab 150 mg q2w + Rosuvastatin 20 mg qd	Rosuvastatin 20 mg qd + Placebo	52
Nicholls et al	HUYGENS	2022	RCT, Double Blind, Multicenter	- Patients => 18 Years - 1 nonculprit epicardial coronary stenosis =>20% on angiography during non– ST-segment elevation myocardial infarction (NSTEMI) with interventional treatment of the culprit lesion and a target vessel suitable for imaging with <=50% visual obstruction - Treated with maximally tolerated statin therapy and have a qualifying LDL-C level at the time of presentation with NSTEMI …	- Renal Disfunction (GFR <<30 mL/min/1.73 m2) - Statin Intolerance - Prior Use of PCSK9 Inhibitor	Evolocumab 420 mg qm + Statin (Unspecified)	Statin (Unspecified) + Placebo	50
Koskinas et al	EVOPACS	2019	RCT, Double Blind, Multicenter	- Male or female ≥ 18 years of age - Hospitalized for a recent ACS (unstable angina or NSTEMI within < 72 hours, STEMI within < 24 hours prior to screening) - LDL-C levels defined as follows: • LDL-C ≥70 mg/dL (≥1.8 mmol/L) or non-HDL-C ≥100 mg/dL (≥2.6 mmol/) in patients who have been receiving stable treatment with high-intensity statin within ≥ 4 weeks prior to enrollment (i.e. continuous trea…	- Unstable clinical status (hemodynamic or electrical instability) - Uncontrolled cardiac arrhythmia, defined as recurrent and symptomatic ventricular tachycardia or atrial fibrillation or flutter with rapid ventricular response not controlled by medications in the past 3 months prior to screening - Severe renal dysfunction, defined by estimated glomerular filtration rate <30 ml/min/1.73m2 - Acti…	Evolocumab 420 mg qm + Atorvastatin 40-80 mg mg qd	Atorvastatin 40-80 mg qd + Placebo	8
Ako et al	ODYSSEY J-IVUS	2019	RCT, Double Blind, Multicenter	- Patients hospitalized for ACS (STEMI, non-NSTEMI, unstable angina) ≥20 years old - LDL-C ≥2.59 mmol/L (100 mg/dL) at ACS diagnosis - Patients who have stenosis of ≥50% on coronary angiography within 1 week after the ACS onset, and have an analyzable coronary IVUS image. The evaluated segment of IVUS is a segment where a physician considers the IVUS imaging is possible (regardless of culprit ves…	- Patients who have been previously treated with at least 1 dose of any anti-PCSK9 monoclonal antibody. - Uncontrolled hypertension (multiple reading with SBP >180 mmHg or DBP >110 mmHg) between the ACS diagnosis and randomization Visit - History of Hemorrhagic Stroke - Under treatment of cancer drug - on LDL Apheresis - Any contraindications or warning/precaution of use to statin or other LLTs a…	Alirocumab 75 mg Q2W + Atorvastatin =>10 mg/day or Rosuvastatin => 5 mg/day	Atorvastatin =>10 mg/day or Rosuvastatin => 5 mg/day + Placebo	36
Zhao et al	-	2023	Cohort	- Patients displaying a typical pain of chest lasting longer than 30 minutes within 12 hours of symptoms onset - A ST-segment elevation of at least 1 mm in two continuously recorded electrocardiographic leads, or the onset of a complete left bundle branch block for the first time - PCI including aspiration of thrombus, balloon angioplasty and/or implantation of stent - NIRA disease (coronary sten…	- any of chronic diseases, including cancerous disease, cirrhosis of the liver, heart failure, or kidney failure in an end stage - life expectancy of less than one year	Evolocumab 140 mg Q2W + Rosuvastatin 20mg qd	Rosuvastatin 20mg qd + Placebo	52
Bar et al	PACMAN-AMI	2023	RCT, Double Blind, Multicenter	- Patient => 18 years old - Underwent Percutaneous Coronary Intervention (PCI) for STEMI or NSTEMI - Suitable for intracoronary imaging and 2 non-IRA suitable for intracoronary imaging with nonobstructive atherosclerotic disease (visual estimate >20 to <50% angiographic DS% - LDL-C Level were required to be at least 125 mg/dL if patients had not been receiving a stable statin dose for at least 4 …	- Had Left Main or 3-Vessel Coronary Artery Disease - History of Coronary Artery Bypass Surgery - Severe Kidney Disfunction - Liver Disease - Statin intolerance	Alirocumab 150 mg q2w + Rosuvastatin 20 mg qd	Rosuvastatin 20 mg qd + Placebo	52
Li et al	-	2021	Non randomized Controlled Trial Single Center	- Informed Consent patient - Patients aged 18 years and older presenting within 72 h after pain onset associated with either one of the following primary diagnoses: ST-elevation myocardial infarction (STEMI), non-ST-elevation myocardial infarction (NSTEMI) or unstable angina pectoris (UAP) - Patients who have a clearly documented LDL-C level higher than 2.6 mmol/l(100 mg/dl) before taking any med…	- Severe end-stage diseases, such as renal dysfunction(eGFR < 30 ml/min/1.73 m2), heart failure (left ventricular ejection fraction < 35%), and malignant carcinoma, and liver dysfunction (liver enzymes ≥ 3times the upper limit of normal) - Systematic inflammatory disease or severe infection - Thyroid Disorder - Pregnant or Lactating Women - Suspected alcohol or other substance abuse, or other con…	Alirocumab 140 mg q2w + Rosuvastatin 10 mg qn	Rosuvastatin 10 mg qn	8
Okada et al	-	2020	RCT, Single Center	- Patient with ACS who underwent primary percutaneous coronary intervention (PCI) for acute myocardial infarction (AMI).	Unspecified	Evolocumab 140 mg q2w + Pitavastatin 2 mg qd	Pitavastatin 2 mg qd	4
Landmesser et al	ODYSSEY	2022	RCT, Double Blind, Multicenter	Hospitalization for acute coronary syndrome, defined by symptoms of myocardial ischemia with an unstable pattern, occurring at rest or with minimal exertion, within 72 hours of an unscheduled hospital admission due to presumed or proven obstructive coronary disease and at least one of the following:  Elevated cardiac biomarkers  Resting electrocardiographic changes consistent with ischemia or i…		Alirocumab 75 mg q2W + Atorvastatin 40-80 mg qd or Rosuvastatin 20-40 mg qd	Atorvastatin 40-80 mg qd or Rosuvastatin 20-40 mg qd + Placebo	146
Leucker et al	EVACS	2020	RCT, Placebo-Controlled, Single-Center	-NSTEMI + troponin I of ≥5ng/mL	- troponin I of <5 ng/mL	Evolocumab 420 mg qm + High intensity statin	High intensity statin + placebo	4
Zhang et al	-	2022	Single-center, Retrospective cohort study	Patients had been hospitalized for ACS with symptom onset <72 hours, underwent PCI, and receiving high-intensity, moderate, low- intensity statin therapy, or without statin therapy.	Patients were excluded if they had: stable coronary heart disease (CHD); intolerance to statins, aspirin, P2Y12 inhibitors, or heparin; New York Heart Association functional classIII to IV heart failure; acute infection; acute cerebrovascular disease; rheumatic heart disease; cardiomyopathy; severe liver or kidney dysfunction; or end-stage malignant tumors	Evolocumab 140 mg q2w + atorvastatin 20 mg - 40 mg qd or rosuvastatin 10 mg - 20 mg) qd or combination with ezetimibe	atorvastatin 20 mg - 40 mg qd or rosuvastatin 10 mg - 20 mg) qd or combination with ezetimibe	18
Yano et al	-	2020	Observational Cohort Retrospective	- ACS Patients with untreated hyperlipidemia (LDLC > 100mg/dL) and who underwent emergent PCI after ACS - Informed consent - Could tolerate long-term self injection and willing to pay for Evolocumab	- Refused to continue the study - Failed for OCT Analysis	Evolocumab 140 mg qw2 + Rosuvastatin 5mg qd	Rosuvastatin 5mg qd	12

## Sheet: Participant
First Author	Study	Year	Group	Number of Patients	Mean Age	Male	Risk Factors			Medication		Type of ACS / MI
							Diabetes Mellitus	Hypertension	Smoking	B-Blocker	ACEI/ARB/ARNI	STEMI	NSTEMI	UAP
Raber et al	PACMAN-AMI	2022	Intervention	148	58.4	124	12	60	77	12	32	78	70	0
			Control	152	58.6	119	19	70	65	17	33	80	72	0
Nicholls et al	HUYGENS	2022	Intervention	80	60.9	60	13	45	47	64	73	0	80	0
			Control	81	60.2	55	14	33	48	72	67	0	81	0
Koskinas et al	EVOPACS	2019	Intervention	155	60.5	128	23	79	64	N/A	N/A	N/A	N/A	N/A
			Control	153	61	123	24	85	46	N/A	N/A	N/A	N/A	N/A
Ako et al	ODYSSEY J-IVUS	2019	Intervention	93	61.8	74	27	64	N/A	N/A	N/A	53	13	27
			Control	89	60.5	72	31	63	N/A	N/A	N/A	49	15	25
Zhao et al	-	2023	Intervention	102	65.96	63	19	68	43	N/A	N/A	N/A	N/A	N/A
			Control	253	65.19	166	48	162	112	N/A	N/A	N/A	N/A	N/A
Bar et al	PACMAN-AMI	2023	Intervention	94	58.7	80	8	40	52	77	52	50	44	0
			Control	99	58.1	77	10	43	44	76	56	54	45	0
Li et al	-	2021	Intervention	54	60.6	34	15	32	22	N/A	N/A	10	24	20
			Control	45	58.6	30	10	26	23	N/A	N/A	12	20	13
Okada et al	-	2020	Intervention	49	N/A	N/A	N/A	N/A	N/A	N/A	N/A	N/A	N/A	N/A
			Control	49	N/A	N/A	N/A	N/A	N/A	N/A	N/A	N/A	N/A	N/A
Landmesser et al	ODYSSEY	2022	Intervention	8868	58.6	6596	2475	2157	2157	N/A	N/A	3094	4310	1447
			Control	8721	58.8	6492	2503	5594	2119	N/A	N/A	2982	4247	1482
Leucker et al	EVACS	2020	Intervention	30	N/A	22	N/A	N/A	N/A	N/A	N/A	0	30	0
			Control	27	N/A	11	N/A	N/A	N/A	N/A	N/A	0	27	0
Zhang et al	-	2022	Intervention	414	62.1	258	120	272	143	N/A	N/A	94	123	197
			Control	1150	62.2	681	364	739	371	N/A	N/A	233	340	577
Yano et al	-	2020	Intervention	18	64.6	14	8	13	7	3	11	12	2	4
			Control	40	65.2	31	15	28	16	5	24	24	8	8
				20964

## Sheet: Summary of Endpoints
Plaque Phenotype Changes
Endpoints	Number of studies	Model	MD	95% CI	p	pHet	I2(%)	P Begg	P Egger
PAV	3	Random	-0.99	-1.83 to -0.16	0.02*	<0.00001	0.99	1	0.88
TAV	3	Random	-8.13	-14.32 to -1.95	0.010*	<0.00001	1	1	0.6
FCT	3	Random	23.3	15.99 to 30.57	<0.00001*	0.0001	0.89	1	0.56
LA	2	Random	-23.09	-32.02 to -14.17	<0.00001*	0.17	0.46	N/A	N/A
QFR	2	Random	0.01	0.01 To 0.02	0.003*	0.0004	0.92	N/A	N/A
DoS	2	Random	-3.95	-6.16 to -1.74	0.0003*	0.05	0.74	N/A	N/A
Endpoints	Number of studies	Model	SMD	95% CI	p	pHet	I2(%)	P Begg	P Egger
Lipid/Lesion Length	4	Random	-1.9	-3.19 to -0.60	0.17	<0.00001	0.98	0.73	0.08
Lipid Profile Changes
Endpoints	Number of studies	Model	MD	95% CI	p	pHet	I2(%)	P Begg	P Egger
Total Cholesterol (mg/dL)	5	Random	-52.63	-60.79 to -44.46	<0.00001*	<0.00001	0.98	0.46	0.53
LDL-C (mg/dL)	9	Random	-53.75	-66.49 to -41.02	<0.00001*	<0.00001	0.99	0.25	0.05					Yang pakai SMD:
HDL-C (mg/dL)	5	Random	3.34	3.15 to 3.54	<0.00001*	0.69	0	0.46	0.06					TAV
non-HDL-C (mg/dL)	3	Random	-50.4	-50.94 to -49.85	<0.00001*	<0.00001	0.99	1	0.55					FCT
TG (mg/dL)	4	Random	-14.4	-28.52 to -0.29	0.046*	<0.00001	0.98	0.73	0.74					LA
Apolipoprotein AI (mg/dL)	3	Random	7.28	5.78 to 8.78	<0.00001*	0.0007	0.86	1	0.79					Lp(a)
Endpoints	Number of studies	Model	SMD	95% CI	p	pHet	I2(%)	P Begg	P Egger
Lipoprotein (a) (mg/dL)	3	Random	-5.1	-9.39 to -0.80	0.02*	<0.00001	1	0.29	0.24
Apolipoprotein B (mg/dL)	4	Random	-14.36	-20.02 to -8.70	<0.00001*	<0.00001	1	0.09	0.01
Adverse Effects
Endpoints	Number of studies	Model	Risk Ratio	95% CI	p	pHet	I2(%)	P Begg	P Egger
Non Serious Adverse Effects	7	Random	1.21	0.91 to 1.61	0.2	0.008	0.68	0.71	0.65
Serious Adverse Effects	7	Random	0.77	0.60 to 0.99	0.04*	0.09	0.47	1	0.82

## Sheet: Database Outcome
First Author	Year	Percent Atheroma Volume (PAV) Changes - %						Total Atheroma Volume (TAV) Changes - mm3						Fibrous Cap Thickness (FCT) Changes - μm						Mean Total Lipid Core Burden Index (LCBI) Changes						Lipid Arc (LA) Changes - o						Quantitative Flow Ration (QFR) Changes						% Diameter Stenosis (DoS) Changes- %						Lipid / Lesion Length changes (mm)
		Intervention			Control			Intervention			Control			Intervention			Control			Intervention			Control			Intervention			Control			Intervention			Control			Intervention			Control			Intervention			Control
		Mean	SD	Total	Mean	SD	Total	Mean	SD	Total	Mean	SD	Total	Mean	SD	Total	Mean	SD	Total	Mean	SD	Total	Mean	SD	Total	Mean	SD	Total	Mean	SD	Total	Mean	SD	Total	Mean	SD	Total	Mean	SD	Total	Mean	SD	Total	Mean	SD	Total	Mean	SD	Total
Raber et al	2022	-2.13	0.4	263	-0.92	0.36	274	-26.12	3.95	263	-14.97	3.17	274	62.67	13.83	173	33.19	10.97	197	-29.3	8.22	252	-12.38	8.28	260	N/A	N/A	N/A	N/A	N/A	N/A	N/A	N/A	N/A	N/A	N/A	N/A	N/A	N/A	N/A	N/A	N/A	N/A	N/A	N/A	N/A	N/A	N/A	N/A
Nicholls et al	2022	-2.29	0.47	40	-0.61	0.46	39	-19	3.7	40	-8.9	3.5	39	42.7	10.3	81	21.5	10.6	81	N/A	N/A	N/A	N/A	N/A	N/A	-57.5	14.8	80	-31.4	18.7	81	N/A	N/A	N/A	N/A	N/A	N/A	N/A	N/A	N/A	N/A	N/A	N/A	-5.8	1.2	80	-3.3	1.2	81
Koskinas et al	2019	N/A	N/A	N/A	N/A	N/A	N/A	N/A	N/A	N/A	N/A	N/A	N/A	N/A	N/A	N/A	N/A	N/A	N/A	N/A	N/A	N/A	N/A	N/A	N/A	N/A	N/A	N/A	N/A	N/A	N/A	N/A	N/A	N/A	N/A	N/A	N/A	N/A	N/A	N/A	N/A	N/A	N/A	N/A	N/A	N/A	N/A	N/A	N/A
Ako et al	2019	-1.4	0.4	93	-1.3	0.4	89	-8.3	1	93	-5.1	1	89	N/A	N/A	N/A	N/A	N/A	N/A	N/A	N/A	N/A	N/A	N/A	N/A	N/A	N/A	N/A	N/A	N/A	N/A	N/A	N/A	N/A	N/A	N/A	N/A	N/A	N/A	N/A	N/A	N/A	N/A	N/A	N/A	N/A	N/A	N/A	N/A
Zhao et al	2023	N/A	N/A	N/A	N/A	N/A	N/A	N/A	N/A	N/A	N/A	N/A	N/A	N/A	N/A	N/A	N/A	N/A	N/A	N/A	N/A	N/A	N/A	N/A	N/A	N/A	N/A	N/A	N/A	N/A	N/A	0.01	0.02	102	-0.01	0.02	253	-9.17	1.43	102	-4.18	1.02	253	-9.24	1.56	102	-9	10	253
Barr et al	2023	N/A	N/A	N/A	N/A	N/A	N/A	N/A	N/A	N/A	N/A	N/A	N/A	N/A	N/A	N/A	N/A	N/A	N/A	N/A	N/A	N/A	N/A	N/A	N/A	N/A	N/A	N/A	N/A	N/A	N/A	0	0.02	133	-0.01	0.01	149	-1.03	7.28	133	1.7	8.27	149	-0.23	8.29	133	-0.53	9.46	149
Li et al	2021	N/A	N/A	N/A	N/A	N/A	N/A	N/A	N/A	N/A	N/A	N/A	N/A	N/A	N/A	N/A	N/A	N/A	N/A	N/A	N/A	N/A	N/A	N/A	N/A	N/A	N/A	N/A	N/A	N/A	N/A	N/A	N/A	N/A	N/A	N/A	N/A	N/A	N/A	N/A	N/A	N/A	N/A	N/A	N/A	N/A	N/A	N/A	N/A
Okada et al	2020	N/A	N/A	N/A	N/A	N/A	N/A	N/A	N/A	N/A	N/A	N/A	N/A	N/A	N/A	N/A	N/A	N/A	N/A	N/A	N/A	N/A	N/A	N/A	N/A	N/A	N/A	N/A	N/A	N/A	N/A	N/A	N/A	N/A	N/A	N/A	N/A	N/A	N/A	N/A	N/A	N/A	N/A	N/A	N/A	N/A	N/A	N/A	N/A
Landmesser et al	2022 (Kualitatif)	N/A	N/A	N/A	N/A	N/A	N/A	N/A	N/A	N/A	N/A	N/A	N/A	N/A	N/A	N/A	N/A	N/A	N/A	N/A	N/A	N/A	N/A	N/A	N/A	N/A	N/A	N/A	N/A	N/A	N/A	N/A	N/A	N/A	N/A	N/A	N/A	N/A	N/A	N/A	N/A	N/A	N/A	N/A	N/A	N/A	N/A	N/A	N/A
Leucker et al.	2020	N/A	N/A	N/A	N/A	N/A	N/A	N/A	N/A	N/A	N/A	N/A	N/A	N/A	N/A	N/A	N/A	N/A	N/A	N/A	N/A	N/A	N/A	N/A	N/A	N/A	N/A	N/A	N/A	N/A	N/A	N/A	N/A	N/A	N/A	N/A	N/A	N/A	N/A	N/A	N/A	N/A	N/A	N/A	N/A	N/A	N/A	N/A	N/A
Zhang et al	2022	N/A	N/A	N/A	N/A	N/A	N/A	N/A	N/A	N/A	N/A	N/A	N/A	N/A	N/A	N/A	N/A	N/A	N/A	N/A	N/A	N/A	N/A	N/A	N/A	N/A	N/A	N/A	N/A	N/A	N/A	N/A	N/A	N/A	N/A	N/A	N/A	N/A	N/A	N/A	N/A	N/A	N/A	N/A	N/A	N/A	N/A	N/A	N/A
Yano et al	2020	N/A	N/A	N/A	N/A	N/A	N/A	N/A	N/A	N/A	N/A	N/A	N/A	54.3	24.5	18	38	13.85	40	N/A	N/A	N/A	N/A	N/A	N/A	-39.8	26.3	18	-23.6	16.8	40	N/A	N/A	N/A	N/A	N/A	N/A	N/A	N/A	N/A	N/A	N/A	N/A	-0.8	1.5	18	-0.3	1.04	40

## Sheet: Percent Atheroma Volume (PAV)
First Author	Year	Percent Atheroma Volume (PAV) Changes - %
		Intervention			Control
		Mean	SD	Total	Mean	SD	Total
Raber et al	2022	-2.13	0.4	263	-0.92	0.36	274
Nicholls et al	2022	-2.29	0.47	40	-0.61	0.46	39
Ako et al	2019	-1.4	0.4	93	-1.3	0.4	89
Semuanya pake IVUS

## Sheet: Total Atheroma Volume (TAV)
First Author	Year	Total Atheroma Volume (TAV) Changes - mm3
		Intervention			Control
		Mean	SD	Total	Mean	SD	Total
Raber et al	2022	-26.12	3.95	263	-14.97	3.17	274
Nicholls et al	2022	-19	3.7	40	-8.9	3.5	39
Ako et al	2019	-8.3	1	93	-5.1	1	89
Semuanya pake IVUS

## Sheet: Fibrous Cap Thickness (FCT)
First Author	Year	Fibrous Cap Thickness (FCT) Changes - μm
		Intervention			Control
		Mean	SD	Total	Mean	SD	Total
Raber et al	2022	62.67	13.83	173	33.19	10.97	197
Nicholls et al	2022	42.7	10.3	81	21.5	10.6	81
Yano et al	2020	54.3	24.5	18	38	13.85	40
Semua pake OCT

## Sheet: Lipid Arc (LA)
First Author	Year	Lipid Arc (LA) Changes - o
		Intervention			Control
		Mean	SD	Total	Mean	SD	Total
Nicholls et al	2022	-57.5	14.8	80	-31.4	18.7	81
Yano et al	2020	-39.8	26.3	18	-23.6	16.8	40
Semua pake OCT

[truncated: 5 more sheets: Quantitative Flow Ratio (QFR), Diameter of Stenosis (DoS), Lipid  Lesion Length changes (m, Database Lipid Profile, Database Adverse Effect]
